# Supplementary material for: Copines, a Family of Calcium Sensor Proteins and Their Role in Brain Function
Source: Biomolecules. 2024 Feb 21;14(3):255. doi: 10.3390/biom14030255 (PMC10968396; doi:10.3390/biom14030255)
Supplement: Supplementary file 1 [file biomolecules-14-00255-s001.zip]

Archive with 1 entries (1 files):
- biomolecules-2847673-supplementary.pdf
